# Supplementary material for: Engineering of Vaginal Lactobacilli to Express Fluorescent Proteins Enables the Analysis of Their Mixture in Nanofibers
Source: Int J Mol Sci. 2021 Dec 20;22(24):13631. doi: 10.3390/ijms222413631 (PMC8708671; doi:10.3390/ijms222413631)
Supplement: Supplementary file 1 [file ijms-22-13631-s001.zip]

Archive with 1 entries (1 files):
- ijms-1513001-supplementary.pdf
